# Supplementary material for: Members of the MYBMIXTA-like transcription factors may orchestrate the initiation of fiber development in cotton seeds
Source: Front Plant Sci. 2014 May 1;5:179. doi: 10.3389/fpls.2014.00179 (PMC4028877; doi:10.3389/fpls.2014.00179)
Supplement: Supplementary data 2 — Gene expression data. [file DataSheet2.XLS]

## Sheet: Methods used for qRTPCR
Gene	Left primer	Right primer
GrMYBML1 (Gorai.001G169700.1)	CCGAAGATTCATCAGACACTGCG	ACTAGGTTCAATCATGGCATCACC
GrMYBML2 (Gorai.004G157600.1)	CCGAAGATTCATCCGACACTGCA	GAGCCACTAGGCAATAACCTACC
GrMYBML3 (Gorai.008G179600.1)	GAGAAATCGAGCCAAGTTGC	GATCCCCAGAATCACAAACC
GrMYBML4(Gorai.008G179800.1)	CTACTGTGTGTATGAACTCCATTC	TGGAGCACAGAACTCAATTCGATG
GrMYBML5 (Gorai.011G122800.1)	CTTCATTAACCTTCTTCTCAATGATTC	GCTGTTCCAATAATTCTTCTTGTTATCTTC
GrMYBML6 (Gorai.012G052500.1)	TAAAGAAGAAGGTGAACAAGAGTGG	ATTTCTATTGAAGGAGGATGGACTC
GrMYBML7 (Gorai.012G186500.1)	TCACCCACAAGCCTAAAACC	GGCAGTGAAATGGTTGCTTT
GrMYBML8 (Gorai.013G088200.1)	CGGATGGCTGCATTGATGAATGG	GCATTAAAGTTGAACTTCATTTCATGAC
GrMYBML9 (Gorai.013G088300.1)	CTTCATACAGGGCAGTAGAGAACAT	ATTACCATAGCTTGTTTCGTTCAAG
GrMYBML10 (Gorai.013G088400.1)	GCAACGATAGATCAAAGTGCCAG	AACGGTTATAGACTCCTCGTTGTC
Ubiquitin	CCAGAAGGAATCCACTTTGC	CCAGCTCACATCAGCATACG
PCR conditions
Temp	Time	Cycles
95°C	5 min	1x
95°C	15 s	40x
60°C	60s	40x
Faststart Universal SYBR Green Master (ROX)	Roche	13322900
All GhMYBML have been normalised with the ubiquitin gene as per Walford et al., 2012

## Sheet: Figure1C (various organs)
Figure 1C. Gene expression patterns of the 10 GrMYBML homologues in ovules, fibres and differents organs from G. hirsutum cv Coker 315-11. Expression is relative to the cotton ubiquitin gene as in Walford et al (2011) and the standard error is presented for triplicate assays. Details of Q-PCR primers and PCR conditions are given in methods. Samples including ovules with fibres are from dpa(-2) to…
MEAN	MYBML1	MYBML2	MYBML3/MYB25L	MYBML4	MYBML5	MYBML6	MYBML7/MYB25	MYBML8	MYBML9	MYBML10
-2dpa	0.0222817	0.176777	0.000152068	0.103163	0.0264425	0.112969	5.28038e-05	0.000901741	0.0255594	6.85221e-06
0dpa	0.0305645	0.063769	0.266277	0.0302903	0.0236831	0.10577	0.0739144	0.0659264	1.08222	0.000676792
2dpa	0.00977288	0.014358	0.170992	0.00157766	0.0110639	0.0422765	0.049549	0.0433147	1.00069	3.35111e-05
5dpa	0.0105399	0.00348893	0.0534747	0.000511138	0.00235673	0.00752548	0.00524806	0.00410614	0.148239	1.18152e-05
10dpa	0.0229081	0.00176392	0.0310126	0.000529897	0.00248421	0.00662437	0.000645185	0.000229217	0.0153459	4.59342e-06
15dpa	0.0270355	0.000798179	0.00547851	3.46671e-06	0.00158533	0.00206163	0.00019913	0.00013056	0.00716906	3.46671e-06
20dpa	6.81465e-05	0.000348876	0.00126469	6.17984e-06	0.000962451	0.000447756	7.38522e-05	0.0018879	1.957e-05	6.17984e-06
25dpa	0.000557786	0.000390335	0.00336075	7.12341e-06	0.000244818	0.0006684	1.79084e-05	7.12341e-06	0.0033468	7.12341e-06
30dpa	0.00151234	3.35111e-05	0.000861417	3.35111e-05	9.68425e-05	9.68425e-05	3.45968e-05	3.35111e-05	9.68425e-05	3.35111e-05
35dpa	1.93273e-05	1.76252e-05	0.00118327	1.76252e-05	0.00102582	6.58252e-05	1.41379e-06	1.76252e-05	6.58252e-05	1.76252e-05
leaf	0.00164124	0.00462286	0.000631907	2.40601e-05	0.0175425	0.0701701	3.5226e-05	0.0055128	0.00072749	0.0064076
cotyledon	0.000105827	8.09281e-05	0.000216852	8.09281e-05	0.0124303	0.0227183	2.71253e-05	8.09281e-05	0.026942	8.09281e-05
hypocotyl	0.000243802	0.00285558	0.00025824	1.5666e-05	0.00135922	0.00314004	2.66224e-05	0.00126381	0.185437	0.000840771
stem	0.000891795	0.000662864	6.97716e-05	6.96715e-06	1.83355e-05	0.000636302	4.53041e-05	6.96715e-06	1.83355e-05	6.96715e-06
root	0.000531368	8.81261e-06	0.000150703	8.81261e-06	1.94348e-05	1.94348e-05	5.01213e-08	8.81261e-06	1.94348e-05	8.81261e-06
boll coat	0.00215216	0.000352278	0.00422158	1.4168e-05	0.000934188	0.00227645	8.70937e-06	1.4168e-05	3.67474e-05	1.4168e-05
petal	1.35345e-05	0.000115806	0.000216852	1.13732e-05	2.98068e-05	0.000834385	1.62974e-05	1.13732e-05	2.98068e-05	1.13732e-05
bract	0.000271267	0.000696784	0.000316392	3.18561e-06	0.000374175	0.00479252	1.9995e-05	3.999e-05	9.14237e-06	6.42921e-05
stamen	9.79225e-05	8.06481e-05	0.00041345	1.72138e-06	1.50592e-05	8.69774e-05	0.000189436	1.72138e-06	6.3668e-06	1.72138e-06
stigma	0.000190754	8.94847e-05	0.0003773	3.94649e-06	9.38034e-05	1.69895e-05	1.45664e-05	3.73379e-05	0.0101386	4.21532e-05
StandardDeviation	MYBML1	MYBML2	MYBML3/MYB25L	MYBML4	MYBML5	MYBML6	MYBML7/MYB25	MYBML8	MYBML9	MYBML10
-2dpa	0.00586226	0.0157915	0.00013784	0.0171918	0.00590693	0.0127659	4.78601e-05	0.00042417	0.00850844	0
0dpa	0.00479156	0.0105532	0.0511292	0.00357149	0.00385071	0.00844174	0.0128278	0.00936349	0.106193	0.00021549
2dpa	0.00332518	0.00225928	0.0227526	0.000821487	0.00256787	0.00926758	0.00541606	0.0042773	0.201841	0
5dpa	0.00195506	0.000989178	0.0151345	0.00031434	0.000520449	0.000479582	0.00117593	0.00131707	0.0328165	0
10dpa	0.00321271	0.000291912	0.0059097	0.000216995	0.000380716	0.00133615	0.000123668	9.36773e-05	0.00446459	0
15dpa	0.00261903	0.000177558	0.00131216	1.04133e-07	0.000296749	0.000135393	1.52569e-05	3.06492e-05	0.00316411	0
20dpa	2.07218e-05	0.000184076	0.000318774	5.28592e-07	0.000129222	3.82988e-05	9.87131e-06	0.00161418	1.58687e-06	0
25dpa	0.00022773	8.47205e-05	0.000550335	1.50731e-06	0.00011489	0.000249469	4.16599e-06	1.50731e-06	0.00272187	0
30dpa	0.00143604	2.65322e-06	0.000412729	2.65322e-06	3.68704e-06	3.68704e-06	1.50811e-05	2.65322e-06	3.68704e-06	0
35dpa	5.93545e-07	1.51874e-06	0.000151745	1.51874e-06	0.000443141	1.40364e-05	0	1.51874e-06	1.40364e-05	0
leaf	0.00119934	0.000807588	0.000103477	5.60394e-07	0.00380753	0.0107539	1.213e-05	0.00358389	6.94206e-05	0.00114862
cotyledon	1.16718e-06	3.67243e-06	5.37573e-05	3.67243e-06	0.00394014	0.00506602	4.25241e-06	3.67243e-06	0.0194477	0
hypocotyl	0.000160714	0.000832177	7.88981e-05	1.498e-06	0.00055772	0.0012098	8.00514e-06	0.000853789	0.0340827	0.000221439
stem	0.00013405	0.000110464	3.51748e-05	7.20636e-08	1.79917e-06	6.91594e-05	1.14427e-05	7.20636e-08	1.79917e-06	0
root	0.000236982	2.70637e-07	3.60951e-05	2.70637e-07	1.91918e-06	1.91918e-06	6.69937e-09	2.70637e-07	1.91918e-06	0
boll coat	0.00116812	0.000125746	0.00114829	8.47614e-07	0.000400974	0.000674547	5.56108e-06	8.47614e-07	5.76084e-06	0
petal	3.42698e-07	7.98649e-05	7.33859e-05	8.85938e-07	1.01553e-05	0.000430565	5.94732e-06	8.85938e-07	1.01553e-05	0
bract	3.03204e-05	0.000135897	2.60581e-05	1.2765e-07	0.000115397	0.00050012	3.48158e-06	3.16412e-05	8.91375e-07	2.84006e-05
stamen	3.34072e-05	3.87861e-05	9.50781e-05	2.0717e-07	5.2606e-06	3.56176e-05	5.29541e-05	2.0717e-07	6.40638e-07	0
stigma	6.91059e-05	5.90937e-05	7.98366e-05	1.99921e-07	5.18834e-05	1.68831e-06	5.3604e-06	2.70736e-05	0.00331852	1.16356e-05

## Sheet: Figure1D (dissected OI-II-N)
Figure 1D. Gene expression patterns of the 10 GrMYBML homologues in the outer-integument (OI), inner-integument (II) and nucellus (N) tissues dissected from ovules of G. hirsutum cv Coker 315-11 collected at dpa(0). The OI tissues were hand-microdissected from cotton ovules as described in Bedon et al. (2013). Transcript abundance was determined by Quantitative RT-PCR using a ubiquitin gene as an…
MEAN	MYBML1	MYBML2	MYBML3/MYB25L	MYBML4	MYBML5	MYBML6	MYBML7/MYB25	MYBML8	MYBML9	MYBML10
OI-DPA(0)	0.000173771	0.0152009	0.0194591	0.001189	3.53765e-06	0.00328204	0.0404701	0.000705437	0.00522584	6.66574e-06
II-DPA(0)	7.89582e-05	0.00493103	0.000456333	3.54092e-05	2.46307e-06	0.00368702	0.000804963	2.92515e-05	0.000125713	5.78084e-05
N-DPA(0)	0.00205107	0.00527148	0.000233963	1.27709e-05	6.30241e-05	0.00345956	0.000175787	4.94408e-06	3.10856e-05	1.99379e-05
StandardDeviation	MYBML1	MYBML2	MYBML3/MYB25L	MYBML4	MYBML5	MYBML6	MYBML7/MYB25	MYBML8	MYBML9	MYBML10
OI-DPA(0)	0.000170922	0.00500617	0.00291578	0.000592457	5.11519e-07	0.000250953	0.00415005	0.000161022	0.00101568	9.71262e-06
II-DPA(0)	7.72987e-05	0.000441339	0.000161277	1.16479e-05	7.2303e-07	0.000551787	0.000394913	1.27849e-05	6.93765e-05	4.71924e-05
N-DPA(0)	0.000982737	0.00129782	6.91805e-05	1.24073e-05	2.44109e-05	0.00115724	3.65018e-05	1.11132e-06	1.21878e-05	1.2557e-05

## Sheet: Figure1E (dpa-4 to +2 in OI)
Figure 1E. Gene expression patterns of the 10 GrMYBML homologues in outer-integument tissues dissected from ovules of G. hirsutum cv Coker 315-11 collected from dpa(-4) to (+2). The OI tissues were hand-microdissected from cotton ovules at developping different stages (Bedon et al., 2013). Transcript abundance was determined by Quantitative RT-PCR using a ubiquitin gene as an RNA control to adjus…
MEAN	MYBML1	MYBML2	MYBML3/MYB25L	MYBML4	MYBML5	MYBML6	MYBML7/MYB25	MYBML8	MYBML9	MYBML10
OI-DPA(-4)	0.00101937	0.0545568	0.000407586	5.6151e-05	8.19606e-06	0.00380925	1.91886e-05	6.94134e-06	1.13125e-05	5.37575e-05
OI-DPA(-3)	0.000742941	0.0526702	0.000571579	8.54937e-05	1.55559e-05	0.00400506	8.91966e-06	4.76198e-06	1.18974e-05	4.50786e-05
OI-DPA(-2)	0.000526967	0.0418191	0.00167629	0.00296321	9.76213e-06	0.0030967	1.77944e-05	4.69615e-06	1.34582e-05	4.61172e-05
OI-DPA(-1)	0.000181486	0.0197024	0.0458862	0.0131252	3.63319e-06	0.00194956	0.0296096	0.000407179	0.00326813	5.22088e-06
OI-DPA(0)	0.000234225	0.0118932	0.0159804	0.00182607	8.20157e-06	0.00304502	0.0413592	0.000759819	0.00461823	4.99325e-05
OI-DPA(+1)	0.000443278	0.0144174	0.0114506	0.00113517	5.13594e-06	0.00345612	0.0470576	0.000708426	0.00482097	4.69508e-05
OI-DPA(+2)	0.000195718	0.0127412	0.0105581	0.00045547	7.22327e-06	0.00336954	0.0444813	0.000461106	0.0025062	0.000107138
StandardDeviation	MYBML1	MYBML2	MYBML3/MYB25L	MYBML4	MYBML5	MYBML6	MYBML7/MYB25	MYBML8	MYBML9	MYBML10
OI-DPA(-4)	0.00072687	0.00583498	0.000102838	4.51608e-05	3.08592e-06	0.000336264	9.85302e-06	2.10399e-06	1.07329e-05	5.1782e-05
OI-DPA(-3)	0.00052493	0.00364717	3.86129e-05	2.76188e-05	5.74507e-06	0.000520303	6.87514e-06	1.84647e-06	7.09066e-06	3.90853e-05
OI-DPA(-2)	0.000308395	0.00480679	0.000530788	0.00165031	2.54792e-06	0.000391597	1.60592e-05	2.56445e-06	1.23123e-05	3.61569e-05
OI-DPA(-1)	0.000110495	0.00256199	0.00578462	0.00301385	1.28563e-06	0.000408269	0.0114301	0.000246286	0.00162104	2.63899e-06
OI-DPA(0)	0.000109702	0.0033535	0.00193313	0.000904708	3.32189e-06	0.000419256	0.00427425	0.000148541	0.000398534	6.76158e-05
OI-DPA(+1)	0.000234903	0.00123815	0.00138889	0.00053889	9.3762e-07	0.000136519	0.00397917	0.000153934	0.000477249	3.6797e-05
OI-DPA(+2)	0.00010629	0.00190854	0.00285725	0.000115718	2.15448e-06	0.000359389	0.00499474	7.05979e-05	0.000572097	7.16983e-05
Graphe with all 10 MML							Graphe without MML2, 3, 4 and 7

## Sheet: Figure1F (with RNAi plants)
Figure 1F. Gene expression patterns of the 10 GrMYBML homologues in outer-integument tissues dissected from ovules of G. hirsutum cv Coker 315-11 silenced by RNAi for MYBML3 (MYB25Like) and MYBML7 (MYB25) and their control (ie. null segregant plant) collected at dpa(-4), (-2), (0) and (+2). The OI tissues were hand-microdissected from cotton ovules at developping different stages (Bedon et al., 2…
Gene expression in cotton plants silenced for MYB25Like and null plants											Graphe with all 10 MML											Graphe without MML2, 3 and 7
MEAN	MYBML1	MYBML2	MYBML3/MYB25L	MYBML4	MYBML5	MYBML6	MYBML7/MYB25	MYBML8	MYBML9	MYBML10
NullMYB25L-DPA(-4)	0.00108373	0.0696436	0.000564097	1.73582e-05	2.82984e-06	0.00244576	9.1943e-06	3.81933e-06	1.21492e-05	6.14138e-05
RNAiMYB25L-DPA(-4)	0.000499691	0.0591793	0.000972232	1.0835e-05	2.44738e-06	0.00250541	2.76532e-06	1.67909e-06	3.15844e-06	2.86502e-05
NullMYB25L-DPA(-2)	0.000460059	0.0520549	0.00120531	0.000529079	3.10529e-06	0.00230184	1.48477e-05	4.04661e-06	1.4501e-05	7.34686e-05
RNAiMYB25L-DPA(-2)	0.000201997	0.0380308	0.00118642	0.000688355	2.4922e-06	0.00183272	3.20148e-06	0	1.3174e-06	2.27591e-05
NullMYB25L-DPA(0)	0.000239662	0.0155118	0.0192535	0.000804355	2.55296e-06	0.00124264	0.0281095	0.000392571	0.00370544	5.42953e-05
RNAiMYB25L-DPA(0)	0.000533363	0.0230634	0.00896523	0.00020465	5.00198e-06	0.00341644	1.27903e-05	2.67583e-06	1.08498e-05	5.88223e-05
NullMYB25L-DPA(+2)	0.000271572	0.00901577	0.0147882	0.000377759	3.53146e-06	0.000700099	0.0235542	3.39395e-05	0.000440967	8.16223e-05
RNAiMYB25L-DPA(+2)	0.000369058	0.0220433	0.00780631	7.33273e-05	5.74149e-06	0.00419617	1.02397e-05	0	7.6974e-06	5.31587e-05
StandardDeviation	MYBML1	MYBML2	MYBML3/MYB25L	MYBML4	MYBML5	MYBML6	MYBML7/MYB25	MYBML8	MYBML9	MYBML10
NullMYB25L-DPA(-4)	0.000123375	0.00817676	6.46565e-05	8.51782e-06	9.03787e-07	0.000361268	6.43234e-06	2.13358e-06	1.53147e-06	7.89357e-05
RNAiMYB25L-DPA(-4)	6.16934e-05	0.00309884	0.000172231	2.99421e-06	7.68952e-07	0.000589829	1.23243e-06	5.2425e-07	1.78459e-06	1.6698e-05
NullMYB25L-DPA(-2)	0.000253448	0.017998	0.000726753	0.000590643	1.19668e-06	0.000501572	1.1117e-05	2.04014e-06	1.50248e-05	8.19312e-05
RNAiMYB25L-DPA(-2)	7.49296e-05	0.000955396	7.08006e-05	9.91129e-05	9.89815e-07	0.000175843	2.40867e-06	0	1.80213e-07	2.11637e-05
NullMYB25L-DPA(0)	0.000114958	0.00227134	0.00485348	0.00014699	4.7754e-07	0.000920588	0.00310737	9.10875e-05	0.000903015	2.96202e-05
RNAiMYB25L-DPA(0)	0.000138714	0.00115979	0.000665266	9.11822e-05	1.51173e-06	0.000477013	5.8353e-06	4.55987e-07	1.15287e-05	6.96985e-05
NullMYB25L-DPA(+2)	0.000235605	0.00406353	0.00914645	0.000248842	1.76179e-06	0.000533533	0.00135527	2.85378e-05	8.37122e-05	2.80721e-05
RNAiMYB25L-DPA(+2)	0.00011083	0.00443539	0.00261138	4.19491e-05	1.75014e-06	0.000806018	1.79833e-06	0	4.50989e-06	2.22304e-05
Gene expression in cotton plants silenced for MYB25 and null plants											Graphe with all 10 MML											Graphe without MML2, 3 and 7
MEAN	MYBML1	MYBML2	MYBML3/MYB25L	MYBML4	MYBML5	MYBML6	MYBML7/MYB25	MYBML8	MYBML9	MYBML10
NullMYB25-DPA(-4)	0.00122605	0.0526566	0.00089123	3.08456e-05	2.18269e-05	0.00382643	7.21796e-06	4.76556e-06	6.68457e-06	3.09167e-05
RNAiMYB25-DPA(-4)	0.000898062	0.0451287	0.000671161	1.69023e-05	1.18549e-05	0.00341348	6.06337e-06	2.97912e-06	8.64137e-06	3.1361e-05
NullMYB25-DPA(-2)	0.000368914	0.036191	0.00154505	0.00139465	1.4177e-05	0.00280883	1.67966e-05	4.38997e-06	1.49278e-05	3.11525e-05
RNAiMYB25-DPA(-2)	0.000580792	0.0405146	0.00150914	0.000428319	2.50739e-05	0.0041257	1.27322e-05	2.99405e-06	7.82171e-06	2.62554e-05
NullMYB25-DPA(0)	0.000538714	0.0149761	0.025156	0.00194572	2.54073e-05	0.00429663	0.042143	0.000994797	0.00612379	4.16951e-05
RNAiMYB25-DPA(0)	0.000388607	0.0132023	0.0389925	0.00417671	2.14408e-05	0.00357091	0.0232748	0.0025516	0.00899619	1.94322e-05
NullMYB25-DPA(+2)	0.000557294	0.0190302	0.0283739	0.000522539	3.41464e-05	0.00474049	0.0426532	0.000224136	0.000671972	3.89528e-05
RNAiMYB25-DPA(+2)	0.000801487	0.0187134	0.0221962	0.00101054	4.18513e-05	0.00497719	0.0134257	0.000190183	0.00108238	0.00010554
StandardDeviation	MYBML1	MYBML2	MYBML3/MYB25L	MYBML4	MYBML5	MYBML6	MYBML7/MYB25	MYBML8	MYBML9	MYBML10
NullMYB25-DPA(-4)	0.000211833	0.00141912	0.0001137	9.52081e-06	3.08368e-06	0.000281897	1.48662e-06	1.20649e-06	5.01399e-07	2.25488e-05
RNAiMYB25-DPA(-4)	0.000253426	0.00646012	6.34131e-05	6.60456e-06	9.86265e-07	0.000214307	3.08152e-06	1.4697e-06	2.98031e-06	2.44058e-05
NullMYB25-DPA(-2)	0.000129795	0.00266652	0.000385494	0.00055883	8.34785e-06	0.000244911	1.21723e-05	2.17326e-06	8.01941e-06	3.39567e-05
RNAiMYB25-DPA(-2)	0.000143516	0.00362357	0.000175822	5.12644e-05	2.76178e-06	0.000361153	6.14661e-06	1.41953e-06	5.05738e-06	2.49066e-05
NullMYB25-DPA(0)	0.000160545	0.000743033	0.00141769	0.000249686	1.03881e-06	0.000458253	0.00216247	6.01517e-05	0.000225047	3.24577e-05
RNAiMYB25-DPA(0)	0.000111132	0.000878376	0.000941881	0.00045155	3.29859e-06	0.000214374	0.00269677	0.000486077	0.00204655	1.4243e-05
NullMYB25-DPA(+2)	0.000105207	0.0050609	0.00396503	6.89892e-05	4.08605e-06	0.000394173	0.00691174	2.7551e-05	6.5071e-05	1.34225e-05
RNAiMYB25-DPA(+2)	0.000265617	0.000793497	0.00422392	0.000297808	4.74139e-06	0.000358122	0.00484327	3.07983e-05	0.000105298	9.27732e-05
